# Supplementary material for: Symbolic Play and Novel Noun Learning in Deaf and Hearing Children: Longitudinal Effects of Access to Sound on Early Precursors of Language
Source: PLoS One. 2016 May 26;11(5):e0155964. doi: 10.1371/journal.pone.0155964 (PMC4882020; doi:10.1371/journal.pone.0155964)
Supplement: S1 File — Data for oral language, symbolic play, novel noun learning, and maternal sensitivity. File includes all hearing and demographic variables. (XLSX) [file pone.0155964.s001.xlsx]

## Sheet: Data
ID	Case	bilateral_yn	DEVICE	Onset.Type	AdjudicatedCause	Amp_dur	Onset_Age	Conf_Age	Amp_Age	pta4_better	Female	Regage	actage	Income	edu	combiq	CompSenTot	MLTot	McTot	lang_24_Survival_event.i	lang_24_Survival_age1	lang_24_Survival_age2	Survival_event.i	Survival_age1	Survival_age2	SPSevent.i	SPSage1	SPSage2
1	1	0	Cochlear (Nucleus)	1	Cause unknown/unclea	-11.2963	14	14	16	100	0	4.70373	4.83515	2	6	142.407	5.45833	4.33333	6.16667	3	0	4.70685	3	5.87123	6.89863	3	0	4.70685
2	1	0	Advanced Bionics	2	Cause unknown/unclea	-5.93487	0	0	11	123.75	1	5.06513	5.12263	6	6	95.3541	5.70833	6	6.5	3	0	5.06523	3	6.16712	7.34247	3	0	5.06523
3	1	0	Cochlear (Nucleus)	3	Cause unknown/unclea	-19.3771	0	10	22	125	0	2.62292	2.62292	3	3	103.441	5.125	5.33333	6.33333	0	4.64384	999	3	4.64384	5.71781	3	0	2.62466
4	1	0	Advanced Bionics	2	Cause unknown/unclea	-18.2655	0	21	22	125	1	3.73451	3.81391	1	5	149.837	5.625	2	3.16667	0	5.83562	999	0	5.83562	999	3	0	3.73699
5	1	0	Cochlear (Nucleus)	3	Cause unknown/unclea	-15.9876	0	15	18	110	0	2.01236	2.12462	6	6	94.1827	6	6	4.66667	3	3.12329	4.12055	3	2.58904	3.12329	3	2.58904	3.12329
6	1	0	Advanced Bionics	3	Cause unknown/unclea	-27.6077	0	24	31	120	0	3.39227	3.4881	1	5	58.207	5.04167	2.66667	4.16667	0	5.45479	999	NA	NA	NA	3	0	3.39452
7	1	1	Cochlear (Nucleus)	NA	Cause unknown/unclea	-23.8897	24	24	27	95	1	3.11026	3.34846	4	6	120.119	4.91667	4.83333	5.66667	3	3.81096	4.25753	3	5.25753	6.25479	3	3.11233	3.81096
8	1	0	Cochlear (Nucleus)	3	Genetic/hereditary	-0.00340103	0	0	1	118.75	0	0.996599	1.14718	6	6	74.6374	6.0625	NA	6	0	3.12603	999	0	3.12603	999	3	1.64658	2.14521
9	1	0	Advanced Bionics	2	Genetic/hereditary	0.0123633	0	1	2	83.75	1	2.01236	2.08902	6	6	103.441	5.70833	5.33333	4.83333	3	2.0137	2.61096	3	3.11507	4.08767	3	0	2.0137
10	1	0	Cochlear (Nucleus)	3	Cause unknown/unclea	-10.913	0	14	16	85	1	5.08704	5.18286	5	5	91.6394	4.75	4.83333	5.5	3	0	5.09041	3	5.09041	5.74521	3	0	5.09041
11	1	0	Cochlear (Nucleus)	2	Cause unknown/unclea	-18.4127	0	15	21	118.75	1	2.58732	2.68315	1	4	107.556	5.3125	2.75	4.25	0	4.66301	999	3	3.67123	4.66301	3	0	2.58904
12	1	0	Cochlear (Nucleus)	2	Cause unknown/unclea	-29.2436	19	31	33	102.5	1	3.75641	3.8714	3	6	121.357	4.91667	1.33333	3.66667	0	5.90959	999	3	5.90959	6.84658	3	0	3.7589
13	1	0	Cochlear (Nucleus)	3	Prematurity	-0.886334	0	2	3	97.5	0	2.11367	2.24235	4	6	93.154	5.95833	4.83333	5.33333	3	2.81918	3.26301	3	2.81918	3.26301	3	0	2.13425
14	1	0	Cochlear (Nucleus)	3	Genetic/hereditary	-24.2628	0	22	28	96.25	1	3.73725	3.86045	5	5	78.0188	5.25	6.33333	6	3	4.46027	4.89041	3	5.84384	6.87671	3	0	3.73973
15	1	0	Advanced Bionics	3	Genetic/hereditary	0.00207479	0	1	1	125	0	1.00207	1.00207	5	6	93.154	6.04167	3.83333	6.33333	3	3.10137	4.10137	3	3.10137	4.10137	3	1.10137	1.60137
16	1	0	Cochlear (Nucleus)	3	Genetic/hereditary	-14.7036	0	10	18	118.75	1	3.29644	3.38953	3	1	75.5423	4.29167	3.83333	3.66667	0	5.31233	999	0	5.31233	999	3	0	3.29863
17	1	0	Cochlear (Nucleus)	3	Genetic/hereditary	-21.0978	0	24	24	125	1	2.90218	2.97611	3	5	122.986	6.125	3.16667	5	0	4.19178	999	NA	NA	NA	3	0	2.90411
18	1	0	Med-El	3	Cause unknown/unclea	-4.58176	0	1	6	95	0	1.41824	1.51954	1	4	109.613	5.125	5.83333	5.5	0	3.4411	999	0	3.4411	999	0	2.26575	999
19	1	0	Cochlear (Nucleus)	3	Cause unknown/unclea	-5.35244	0	8	8	123.75	0	2.64756	2.76529	7	6	83.8957	4.91667	3.83333	3.83333	0	4.7589	999	0	4.7589	999	3	0	2.64932
20	1	0	Cochlear (Nucleus)	3	Genetic/hereditary	-33.4989	0	36	38	91.25	1	4.50112	4.59695	4	5	59.4453	3.66667	4.16667	6	3	4.50411	5.16438	3	5.16438	5.67397	3	0	4.50411
21	1	0	Advanced Bionics	2	Cause unknown/unclea	-17.0212	0	18	20	97.5	1	2.97885	3.07741	1	6	108.585	4.70833	5.33333	5.16667	3	4.07671	5.09315	3	2.98082	3.60274	3	0	2.98082
22	1	0	Advanced Bionics	3	Cause unknown/unclea	-19.876	0	21	23	91.25	1	3.12395	3.21157	4	6	85.9531	5.875	4	5.33333	3	5.16986	6.14795	0	5.16986	999	3	3.12603	3.79178
23	1	0	Cochlear (Nucleus)	3	Genetic/hereditary	-5.95478	0	1	8	115	0	2.04522	2.13831	3	4	117.843	4.58333	1.66667	4	0	4.24658	999	0	4.24658	999	3	0	2.04658
24	1	0	Cochlear (Nucleus)	3	Genetic/hereditary	-17.3552	0	9	20	100	0	2.64482	2.73243	2	5	90.0679	5.95833	3	5.83333	3	4.81096	5.88493	0	4.81096	999	3	2.64658	3.31507
25	1	0	Cochlear (Nucleus)	3	Genetic/hereditary	-4.65295	0	1	6	96.25	1	1.34705	1.44288	2	6	84.9244	5.5	5.16667	4.66667	3	3.50959	4.5863	0	3.50959	999	0	2.46027	999
26	1	0	Cochlear (Nucleus)	3	Genetic/hereditary	-5.02115	0	1	8	92.5	1	2.97885	3.07193	8	6	104.47	5.54167	5	5.5	3	0	2.98082	3	3.6137	4.09315	3	0	2.98082
27	1	0	Cochlear (Nucleus)	2	Cause unknown/unclea	-19.3278	0	20	22	125	0	2.6722	2.81457	3	6	97.2688	3.91667	2.83333	3.16667	0	3.91507	999	3	4.89315	5.90685	3	2.67397	3.33973
28	1	1	Cochlear (Nucleus)	3	Genetic/hereditary	0.0349297	0	1	1	97.5	0	1.03493	1.1554	5	6	110.642	5.875	4.83333	6.33333	3	2.26849	3.18904	3	2.26849	3.18904	0	2.26849	999
29	1	0	Cochlear (Nucleus)	3	Cause unknown/unclea	-5.67759	0	6	7	116.25	1	1.32241	1.70572	3	5	88.0105	4.95833	3.33333	4.5	0	3.72055	999	0	3.72055	999	0	2.70959	999
30	1	0	Cochlear (Nucleus)	3	Cause unknown/unclea	-3.87812	0	3	6	86.25	1	2.12188	2.25056	1	6	116.814	5.25	3.83333	4	3	3.19452	4.28493	3	4.28493	5.16712	0	3.19452	999
31	1	0	Cochlear (Nucleus)	3	Genetic/hereditary	-11.245	0	10	13	102.5	1	1.755	1.8125	3	4	112.699	5	4.33333	4.83333	3	2.31233	2.83288	3	2.83288	3.8274	3	0	1.75616
32	1	0	Cochlear (Nucleus)	2	Other perinatal complications	-20.0239	6	11	23	155	1	2.97611	3.05277	2	5	94.1827	5	3.66667	4.66667	3	4.01096	5.06301	NA	NA	NA	3	0	2.97808
33	1	0	Cochlear (Nucleus)	3	Other perinatal complications	-4.76587	0	5	7	88.75	1	2.23413	2.34913	2	3	112.699	NA	NA	NA	0	2.84932	999	NA	NA	NA	0	3.37534	999
34	1	0	Cochlear (Nucleus)	NA	Cause unknown/unclea	-20.0136	12	12	24	93.75	1	3.9864	4.0877	8	3	102.784	4.95833	4.66667	4.83333	3	5.06575	6.04658	3	5.06575	6.04658	3	0	3.98904
35	1	0	Advanced Bionics	3	Prematurity	-7.0253	0	6	8	125	0	0.974696	1.09243	4	6	108.585	6.58333	2.5	5.83333	3	2.11159	3.11159	0	3.11159	999	3	1.11159	1.61159
36	1	1	Cochlear (Nucleus)	1	Meningitis	-36.7309	38	38	40	116.25	0	3.26906	3.38953	3	5	NA	4.95833	2	2.66667	3	3.27123	3.90137	3	5.44658	6.32877	3	0	3.27123
37	1	0	Advanced Bionics	3	Cause unknown/unclea	-3.07732	0	3	4	83.75	1	0.922675	1.13349	4	6	106.527	6.58333	2.5	5.83333	3	2.20274	3.10411	3	3.10411	4.10137	3	1.15342	1.64658
38	1	0	Advanced Bionics	3	Genetic/hereditary	-5.16012	0	1	7	125	0	1.83988	1.95487	5	6	107.556	4.70833	1.5	2.16667	0	4.03014	999	3	4.03014	4.96712	3	0	1.98082
39	1	0	Advanced Bionics	2	Genetic/hereditary	-8.83091	0	10	10	125	1	1.16909	1.31967	4	6	92.1253	4.70833	5.5	5.33333	3	2.32055	3.31781	3	2.32055	3.31781	3	1.34795	1.8411
40	1	0	Advanced Bionics	3	Cause unknown/unclea	-0.970546	0	2	2	125	0	1.02945	1.17183	6	6	NA	4.95833	2.66667	3.5	3	2.21918	3.17808	3	2.21918	3.17808	3	2.21918	3.17808
41	1	0	Advanced Bionics	3	Cause unknown/unclea	-6.80901	0	6	8	125	1	1.19099	1.4374	1	5	92.1253	5.83333	3.5	4.33333	3	2.49589	3.41644	3	2.49589	3.41644	3	2.49589	3.41644
42	1	0	Advanced Bionics	3	Cause unknown/unclea	-2.13208	0	3	3	83.75	0	0.867917	1.02124	4	6	85.9531	6.33333	5.83333	6.83333	3	2.06301	3.05479	3	2.06301	3.05479	3	2.06301	3.05479
43	1	0	Cochlear (Nucleus)	3	Genetic/hereditary	-5.10197	0	4	6	121.25	1	0.898034	0.977434	6	6	102.412	6.29167	4.66667	5.16667	3	1.49315	1.99726	3	1.49315	1.99726	3	1.99726	3.0274
44	1	0	Advanced Bionics	3	Genetic/hereditary	-1.68033	0	2	3	101.25	1	1.31967	1.32515	3	4	102.412	4.25	1.5	4.33333	3	3.28219	4.23562	3	2.31781	3.28219	3	2.31781	3.28219
45	1	0	Advanced Bionics	3	Cause unknown/unclea	-3.17174	0	1	6	125	1	2.82826	2.77898	1	3	69.4939	3.25	1.33333	2	0	2.83014	999	NA	NA	NA	3	2.83014	3.29041
46	1	0	Advanced Bionics	3	Genetic/hereditary	-4.97055	0	1	6	125	0	1.02945	1.14171	3	4	104.47	5.04167	2	3.83333	3	3.13973	4.07945	3	2.1589	3.13973	0	2.1589	999
47	1	0	Advanced Bionics	3	Genetic/hereditary	-0.184103	0	1	1	121.25	0	0.815897	0.971958	6	6	89.0392	5.08333	2.5	4	3	2.04384	3.06027	3	2.04384	3.06027	0	2.04384	999
48	1	0	Advanced Bionics	3	Cause unknown/unclea	-2.39285	0	2	4	112.5	0	1.60715	1.69203	5	6	68.4652	6.08333	3.83333	4.33333	3	2.66301	3.67945	3	2.66301	3.67945	3	1.60822	2.20274
49	1	0	Advanced Bionics	3	Genetic/hereditary	-13.7768	0	16	16	92.5	1	2.22318	2.39293	5	5	100.355	5.125	2.5	4.66667	0	4.35342	999	3	3.52877	4.35342	3	0	2.22466
50	1	0	Advanced Bionics	3	Cause unknown/unclea	-5.11292	0	5	6	141.25	0	0.887083	0.985647	5	4	84.9244	4.95833	3.16667	4.5	3	2.94521	4.04932	0	2.94521	999	3	2.06301	2.94521
51	1	0	Cochlear (Nucleus)	2	Cause unknown/unclea	-22.6344	0	24	25	146.25	0	2.36555	2.5928	6	6	90.0679	4.45833	2.33333	3	3	4.5726	5.55068	NA	NA	NA	3	3.6137	4.5726
52	1	1	Cochlear (Nucleus)	1	Meningitis	-40.9123	44	45	45	125	0	4.0877	4.1096	3	3	75.5423	4.54167	2.33333	2.83333	3	0	4.09041	3	4.09041	4.6274	3	0	4.09041
53	1	0	Advanced Bionics	NA	Cause unknown/unclea	-20.8459	24	24	24	106.25	1	3.15407	3.28549	6	6	63.16	4.83333	3.83333	4.66667	3	5.28493	6.28767	3	4.29863	5.28493	3	0	3.15616
54	1	0	Advanced Bionics	2	Other perinatal complications	-18.1054	0	16	20	142.5	0	1.89463	2.03153	3	5	106.527	4.70833	3.5	4.83333	3	3.00822	4.04384	3	3.00822	4.04384	3	1.89589	2.5726
55	1	0	Advanced Bionics	2	Genetic/hereditary	1.52435	0	1	1	NA	0	2.52435	2.63387	6	6	106.527	6.625	5.66667	5.5	3	2.52603	3.18082	3	0	2.52603	3	0	2.52603
56	1	0	Cochlear (Nucleus)	3	Cause unknown/unclea	-14.5434	0	12	16	125	1	1.45657	1.55239	4	5	97.2688	4.66667	1.33333	3.66667	3	3.52877	4.56986	3	2.56986	3.52877	3	1.45753	2.05205
57	1	0	Advanced Bionics	2	Genetic/hereditary	-0.53862	0	0	3	87.5	1	2.46138	2.51614	3	5	95.2114	5.79167	6.16667	5.83333	0	0	999	0	0	999	0	2.46027	999
58	1	0	Advanced Bionics	3	Cause unknown/unclea	-10.6105	0	12	14	115	1	3.38953	3.38953	3	5	110.213	5.20833	2	4.83333	3	4.39726	5.36986	0	5.36986	999	3	0	3.39178
59	1	0	Med-El	3	Cause unknown/unclea	-3.01568	0	2	6	103.75	1	2.98432	3.57845	1	4	107.737	6.33333	4.5	4.66667	3	4.57534	5.53699	3	4.2137	4.57534	3	0	2.9863
60	1	0	Cochlear (Nucleus)	2	Genetic/hereditary	2.38953	0	1	1	85	1	3.38953	3.38953	5	6	123.834	5.125	3.83333	4.33333	3	3.89041	4.40822	3	4.40822	5.42466	3	3.39178	3.89041
61	1	1	Cochlear (Nucleus)	1	Meningitis	-14.4859	11	15	16	125	0	1.51406	1.62632	5	6	53.0347	5.95833	4.83333	3.66667	3	3.63836	4.72055	0	3.63836	999	3	1.51507	2.18082
62	1	0	Advanced Bionics	3	Genetic/hereditary	-1.15672	0	1	2	125	1	0.843276	1.01303	6	6	107.556	5.45833	3.33333	3.83333	3	3.01096	4.02466	0	3.01096	999	3	1.52329	2.0137
63	1	0	Advanced Bionics	2	Hyperbilirubinemia	-20.9199	0	24	24	125	1	3.08015	3.21157	4	6	89.163	5.375	4.66667	5.66667	3	4.2137	5.21096	0	5.21096	999	3	0	3.08219
64	1	0	Cochlear (Nucleus)	3	Genetic/hereditary	0.807769	0	4	4	97.5	0	4.80777	4.91181	6	6	100.307	5.5	5	6.16667	3	5.4137	5.92329	3	5.92329	6.88219	3	0	4.81096
65	1	0	Advanced Bionics	2	Cause unknown/unclea	-14.2231	0	1	16	125	1	1.7769	2.06165	5	5	111.671	4.33333	2.5	3.16667	3	4.09863	5.09589	3	3.08219	4.09863	3	0	1.77808
66	1	0	Advanced Bionics	2	Cause unknown/unclea	-15.5167	1	18	18	117.5	0	2.48328	2.62018	5	6	107.737	6.375	4.16667	6.16667	3	3.67397	4.67123	3	3.67397	4.67123	3	0	2.48493
67	1	0	Advanced Bionics	3	Cause unknown/unclea	-3.12387	0	2	4	125	1	0.876131	1.03219	6	6	104.47	5.75	4.83333	5.83333	3	2.0274	3.02466	3	2.0274	3.02466	3	0.876712	1.50959
68	1	0	Med-El	3	Cause unknown/unclea	-9.75425	0	1	11	81.25	0	1.24575	1.37717	5	5	100.355	5.875	2	4	3	2.39726	3.39452	3	1.89863	2.39726	0	2.39726	999
69	1	0	Cochlear (Nucleus)	2	Cause unknown/unclea	-22.3202	12	24	26	90	1	3.67975	3.89604	6	4	127.548	5.29167	5.33333	4.5	3	0	3.68219	NA	NA	NA	0	3.68219	999
70	1	0	Cochlear (Nucleus)	3	Genetic/hereditary	-4.02323	0	6	6	96.25	1	1.97677	2.37103	6	6	104.47	5.66667	4	5.33333	3	3.43014	4.44658	3	2.93151	3.43014	3	2.93151	3.43014
71	1	0	Cochlear (Nucleus)	2	Cause unknown/unclea	1.14246	0	2	3	98.75	1	4.14246	4.53672	6	6	162.219	5.70833	4.5	5.83333	3	0	4.14521	3	0	4.14521	3	0	4.14521
72	1	0	Advanced Bionics	3	Cause unknown/unclea	-1.62009	0	1	3	87.5	0	1.37991	1.48942	5	6	132.245	5.58333	3.83333	4.16667	3	2.07123	2.54521	3	1.38082	2.07123	3	2.54521	3.52603
73	1	1	Cochlear (Nucleus)	2	Genetic/hereditary	-38.9041	18	42	43	82.5	1	4.09591	4.11234	5	6	117.642	4.75	4.5	3.66667	3	4.63562	5.1726	3	4.63562	5.1726	3	0	4.09863
74	1	0	Advanced Bionics	NA	Genetic/hereditary	-15.4866	16	16	18	82.5	1	2.5134	2.68315	6	6	94.1159	6.25	4.33333	6.33333	3	3.20548	3.74247	3	4.68219	5.73699	3	0	2.51507
75	1	0	Advanced Bionics	3	Cause unknown/unclea	-1.21148	0	1	2	88.75	1	0.788518	0.939103	6	6	109.613	5.58333	6	5.33333	3	1.93973	2.93699	3	1.93973	2.93699	3	0.939726	1.47945
76	1	0	Cochlear (Nucleus)	2	Cause unknown/unclea	-17.8042	14	19	20	125	0	2.1958	2.22318	4	5	129.159	5.20833	2	3.5	3	3.23288	4.24932	3	3.23288	4.24932	3	2.71507	3.23288
77	1	1	Cochlear (Nucleus)	2	Genetic/hereditary	-7.62831	4	9	9	91.25	0	1.37169	1.48668	6	6	89.0392	5.16667	3.83333	3.33333	3	2.46575	3.46301	3	1.96712	2.46575	0	2.46575	999
78	1	1	Advanced Bionics	2	Genetic/hereditary	-16.7905	6	18	19	77.5	1	2.20949	2.31901	3	6	115.166	5.41667	3.66667	4.66667	3	2.8	3.2411	3	2.21096	2.8	3	0	2.21096
79	0	NA	NA	NA		NA	NA	NA	NA	NA	0	2.15747	50	6	6	95.3541	4.70833	NA	5.66667	3	0	2.19452	3	2.19452	2.69041	3	0	2.19452
80	0	NA	NA	NA		NA	NA	NA	NA	20	1	2.21223	50	6	6	112.689	5.91667	NA	4.83333	3	0	2.24932	3	0	2.24932	3	0	2.24932
81	0	NA	NA	NA		NA	NA	NA	NA	NA	1	1.87273	50	6	6	89.163	6.41667	NA	5.66667	3	0	1.87397	0	2.37534	999	3	1.87397	2.37534
82	0	NA	NA	NA		NA	NA	NA	NA	NA	0	1.74952	50	6	6	106.498	5	NA	4.16667	3	1.75068	2.24658	3	2.24658	2.84932	3	1.75068	2.24658
83	0	NA	NA	NA		NA	NA	NA	NA	NA	1	1.71941	50	7	6	102.784	5.16667	NA	4.33333	3	1.72055	2.23836	3	1.72055	2.23836	3	0	1.72055
84	0	NA	NA	NA		NA	NA	NA	NA	NA	1	1.98772	50	6	6	NA	6	NA	6.5	3	0	1.98782	3	1.80548	2.62466	3	0	1.98782
85	0	NA	NA	NA		NA	NA	NA	NA	NA	1	2.11367	50	6	6	100.307	6.29167	NA	5.33333	3	0	2.13425	3	3.25753	4.26027	3	0	2.13425
86	0	NA	NA	NA		NA	NA	NA	NA	NA	1	1.91106	50	6	6	111.451	5.16667	NA	5.33333	3	0	1.91116	3	0	1.91116	3	0	1.91116
87	0	NA	NA	NA		NA	NA	NA	NA	NA	0	1.95487	50	6	6	110.213	5.95833	NA	5.5	3	0	1.95497	3	2.45479	3.05205	3	2.45479	3.05205
88	0	NA	NA	NA		NA	NA	NA	NA	10	0	2.10819	50	5	6	104.022	6.58333	NA	6.83333	3	0	2.10959	3	2.10959	2.6274	3	0	2.10959
89	0	NA	NA	NA		NA	NA	NA	NA	NA	1	2.24235	50	6	6	112.689	6.29167	NA	5.16667	3	0	2.51233	3	0	2.51233	3	2.51233	2.95616
90	0	NA	NA	NA		NA	NA	NA	NA	NA	0	1.473	50	5	6	110.213	6.25	NA	6	3	1.47945	1.98082	3	1.47945	1.98082	3	2.66027	3.60822
91	0	NA	NA	NA		NA	NA	NA	NA	NA	0	2.39019	50	7	6	104.47	6.5	NA	6.5	3	0	2.70411	3	0	2.70411	3	2.70411	3.09041
92	0	NA	NA	NA		NA	NA	NA	NA	NA	1	2.10819	50	6	6	99.0688	6	NA	4.66667	3	0	2.10829	3	2.06301	2.68493	3	0	2.10829
93	0	NA	NA	NA		NA	NA	NA	NA	NA	1	2.35186	50	6	6	107.737	4.83333	NA	4.5	3	2.35342	2.93425	3	0	2.35342	3	0	2.35342
94	0	NA	NA	NA		NA	NA	NA	NA	NA	1	1.67012	50	6	6	95.3541	6.125	NA	7	3	1.7863	2.38082	3	1.7863	2.38082	3	0	1.7863
95	0	NA	NA	NA		NA	NA	NA	NA	NA	1	2.08081	50	4	6	120.929	5.875	NA	5.5	3	0	2.14795	3	2.14795	2.58082	3	0	2.14795
96	0	NA	NA	NA		NA	NA	NA	NA	NA	0	2.25056	50	6	6	105.26	6.04167	NA	4.66667	3	0	2.25066	3	0	2.25066	3	2.23288	2.84384
97	0	NA	NA	NA		NA	NA	NA	NA	NA	0	2.10819	50	6	6	99.0688	5.25	NA	4.66667	3	0	2.11507	3	2.11507	2.76438	3	2.11507	2.76438
98	0	NA	NA	NA		NA	NA	NA	NA	NA	1	1.94118	50	6	6	86.6865	5.29167	NA	5.16667	3	0	2.00548	3	0	2.00548	3	2.00548	2.52329
99	0	NA	NA	NA		NA	NA	NA	NA	NA	1	1.20468	50	6	6	115.166	5.25	NA	5.83333	3	1.20822	1.8	3	1.20822	1.8	3	1.20822	1.8
100	0	NA	NA	NA		NA	NA	NA	NA	NA	0	1.44288	50	6	6	113.728	6.5	NA	5.5	3	1.44932	2.12877	3	1.44932	2.12877	3	1.44932	2.12877
101	0	NA	NA	NA		NA	NA	NA	NA	NA	1	2.03153	50	6	6	116.814	5.58333	NA	3.16667	3	0	2.14521	3	2.14521	2.74521	3	2.14521	2.74521
102	0	NA	NA	NA		NA	NA	NA	NA	NA	0	2.42853	50	6	6	94.1159	4.79167	NA	6.16667	3	0	2.43288	3	2.43288	3.09863	3	0	2.43288
103	0	NA	NA	NA		NA	NA	NA	NA	NA	1	1.13623	50	6	6	NA	5.41667	NA	5	3	1.16986	1.71233	3	1.71233	2.24384	3	1.71233	2.24384
104	0	NA	NA	NA		NA	NA	NA	NA	NA	1	1.88094	50	6	6	142.532	5.75	NA	6.33333	3	0	2.01644	3	2.01644	2.51507	3	0	2.01644
105	0	NA	NA	NA		NA	NA	NA	NA	NA	0	1.12254	50	6	6	112.689	5.83333	NA	4.33333	3	1.70685	2.26301	3	1.70685	2.26301	3	2.26301	3.25753
106	0	NA	NA	NA		NA	NA	NA	NA	NA	0	1.45109	50	6	6	119.9	5.875	NA	5.83333	3	1.45479	2.03014	3	0	1.45479	3	2.03014	2.5589
107	0	NA	NA	NA		NA	NA	NA	NA	NA	0	1.21289	50	4	6	117.843	5.58333	NA	6	3	1.79178	2.29041	3	1.79178	2.29041	3	1.21644	1.79178
108	0	NA	NA	NA		NA	NA	NA	NA	NA	1	1.90285	50	6	6	117.843	6.33333	NA	5.5	3	0	1.90959	3	0	1.90959	3	1.90959	2.47123
109	0	NA	NA	NA		NA	NA	NA	NA	25	1	1.93296	50	6	6	139.446	5.45833	NA	5.83333	3	0	1.95068	3	0	1.95068	3	0	1.95068
110	0	NA	NA	NA		NA	NA	NA	NA	NA	1	1.03219	50	6	6	120.929	6.33333	NA	6.66667	3	1.64384	2.10411	3	1.0411	1.64384	3	0	1.0411
111	0	NA	NA	NA		NA	NA	NA	NA	NA	1	1.10338	50	6	6	120.929	5.83333	NA	5.33333	3	2.16986	3.26027	3	1.69863	2.16986	3	2.16986	3.26027
112	0	NA	NA	NA		NA	NA	NA	NA	NA	1	1.65917	50	6	6	119.9	5.79167	NA	6.33333	3	1.66027	2.25753	3	0	1.66027	3	2.25753	2.94521
113	0	NA	NA	NA		NA	NA	NA	NA	NA	1	1.74679	50	6	6	116.814	5.54167	NA	5.33333	3	1.74795	2.33425	3	0	1.74795	3	0	1.74795
114	0	NA	NA	NA		NA	NA	NA	NA	NA	1	1.90011	50	5	NA	103.441	5.58333	NA	5.5	3	1.90137	2.49589	3	1.90137	2.49589	3	0	1.90137
115	0	NA	NA	NA		NA	NA	NA	NA	NA	1	2.36555	50	6	6	66.4078	5.625	NA	5	3	0	2.36712	3	0	2.36712	3	0	2.36712
116	0	NA	NA	NA		NA	NA	NA	NA	NA	1	0.657098	50	5	6	105.26	5.45833	NA	5.16667	3	1.76438	2.76164	3	1.76438	2.76164	3	1.76438	2.76164
117	1	1	Cochlear (Nucleus)	2	Cause unknown/unclea	-26.3032	0	27	29	101.25	0	2.69684	3.00349	4	6	95.2114	6.375	6.16667	6.5	3	2.79726	3.47945	3	2.79726	3.47945	3	0	2.79726
118	1	0	Cochlear (Nucleus)	2	Hyperbilirubinemia	-14.6064	12	15	16	105	0	1.3936	1.79059	5	6	75.6661	6.625	6.66667	5.83333	3	2.28219	2.7726	3	3.85205	4.8274	0	2.7726	999
119	1	0	Cochlear (Nucleus)	2	Hyperbilirubinemia	-14.6064	12	15	16	106.25	0	1.3936	1.79333	5	6	76.6948	5.375	6	5	3	2.76986	3.84932	3	3.84932	4.83014	3	1.64384	2.27945
120	1	0	Cochlear (Nucleus)	2	Genetic/hereditary	-27.9719	0	27	31	123.75	0	3.02813	3.33204	4	6	56.1208	4.875	5.66667	5	0	3.84658	999	NA	NA	NA	3	0	3.06027
121	1	1	Cochlear (Nucleus)	3	Cause unknown/unclea	-22.8507	0	25	25	92.5	1	2.14926	2.32448	3	5	52.006	4.625	5.83333	5.5	3	3.30411	4.3589	0	4.3589	999	3	2.26575	2.7863
122	1	0	Advanced Bionics	3	Genetic/hereditary	-8.55845	0	11	12	80	0	3.44155	3.73725	3	5	52.006	5.41667	5.5	5	0	3.5726	999	NA	NA	NA	3	0	3.5726
123	1	0	Cochlear (Nucleus)	2	Cause unknown/unclea	-9.71866	0	9	11	125	1	1.28134	1.55787	6	6	75.5423	4.95833	3.33333	4.16667	3	3.63288	4.56438	3	2.56712	3.63288	3	2.07123	2.56712
124	1	0	Med-El	2	Cause unknown/unclea	-36.3394	30	36	40	125	1	3.66058	3.88509	6	5	84.9244	5.33333	4.5	4.5	0	5.92055	999	0	4.34795	999	3	3.69589	4.34795
125	1	0	Cochlear (Nucleus)	2	Genetic/hereditary	-13.5489	0	11	15	125	0	1.45109	1.8919	3	6	45.8247	5.45833	4.66667	3.5	3	3.92055	4.87945	3	2.96164	3.92055	3	1.73973	2.40548
126	1	0	Cochlear (Nucleus)	3	Cause unknown/unclea	-1.95686	0	2	3	93.75	0	1.04314	1.26218	8	5	110.642	3.33333	3.5	3.83333	0	3.32603	999	0	3.32603	999	0	2.23288	999
127	1	1	Cochlear (Nucleus)	3	Cause unknown/unclea	-15.3354	0	15	17	125	0	1.66465	1.87273	6	6	128.13	4.70833	5.33333	5.33333	0	3.92329	999	0	3.92329	999	3	0	1.75616
128	1	0	Cochlear (Nucleus)	3	Cause unknown/unclea	-17.0451	0	17	19	125	1	1.95487	2.99527	1	4	107.556	5.16667	3.5	3.83333	3	5.00822	6.03014	0	5.00822	999	3	2.81918	3.51233
129	1	1	Advanced Bionics	3	Cause unknown/unclea	-3.46536	0	6	7	73.75	0	3.53464	4.45732	4	5	54.0634	6.33333	5.33333	6	3	0	4.37534	3	4.37534	4.99178	3	0	4.37534
130	1	1	Cochlear (Nucleus)	3	Cause unknown/unclea	-3.21696	0	0	4	115	1	0.783042	1.13349	5	6	94.1159	5.375	6	5.66667	3	2.12603	4.13973	0	1.68493	999	0	2.12603	999
131	1	1	Cochlear (Nucleus)	3	Cause unknown/unclea	-1.70903	0	5	5	92.5	1	3.29097	3.57845	3	5	106.527	4.20833	6.83333	6	3	4.55342	5.56986	0	4.55342	999	3	0	3.33151
132	1	1	Cochlear (Nucleus)	NA	Prematurity	-15.9	17	17	18	81.25	1	2.09998	2.45317	5	6	69.3512	5.25	5.33333	5	3	3.52055	4.49863	3	4.49863	5.51507	0	3.52055	999
133	1	1	Cochlear (Nucleus)	3	Cause unknown/unclea	-3.55712	0	3	5	107.5	1	1.44288	1.96034	4	6	56.1208	5.375	5	4.33333	3	2.95616	3.91507	0	2.95616	999	3	1.44384	2.44384
134	1	0	Cochlear (Nucleus)	2	Cause unknown/unclea	-11.4093	0	12	13	117.5	1	1.59073	1.80702	7	4	52.006	6.16667	6.16667	5.33333	3	3.85479	5.13151	0	2.7863	999	3	0	1.59178
135	1	0	Cochlear (Nucleus)	2	Cause unknown/unclea	-29.2183	18	18	32	116.25	0	2.78172	3.12122	1	5	72.58	5.75	2.5	3.83333	3	5.19589	6.19589	0	5.19589	999	3	0	3.19589
136	1	0	Cochlear (Nucleus)	2	Genetic/hereditary	-17.5085	0	17	20	112.5	0	2.4915	2.64208	5	4	110.213	5.16667	4.5	4.5	3	3.69315	4.69315	0	3.69315	999	3	0	2.69315
137	1	0	Cochlear (Nucleus)	2	Genetic/hereditary	-4.3244	0	6	6	100	1	1.6756	1.80976	3	6	94.1827	4.25	3.83333	2.5	0	2.78356	999	NA	NA	NA	0	2.78356	999
138	1	1	Cochlear (Nucleus)	3	Cause unknown/unclea	-0.336014	0	3	3	87.5	0	2.66399	3.21157	3	6	52.006	5.83333	4.66667	4.83333	3	2.74521	3.71507	3	4.27123	5.1726	3	0	2.74521
139	1	0	Cochlear (Nucleus)	3	Genetic/hereditary	-12.6283	0	13	14	125	1	1.37169	1.68655	4	5	70.5894	5.08333	4.66667	4.5	3	3.70411	4.66849	0	3.70411	999	3	2.2137	2.66575
140	1	0	Med-El	3	Cause unknown/unclea	-3.3244	0	0	5	86.25	1	1.6756	1.88642	3	4	121.958	6.16667	4	5.16667	3	2.86575	3.84384	0	3.84384	999	3	0	1.67671
141	1	0	Med-El	3	Cytomegalovirus (CM)	-14.4845	0	0	18	115	1	3.51548	3.6907	2	4	101.384	4.5	1	2.5	3	5.68493	6.69041	0	5.68493	999	3	0	3.51781
142	1	0	Cochlear (Nucleus)	2	Genetic/hereditary	-20.9281	0	23	24	117.5	1	3.07193	3.29097	6	5	142.407	6.04167	1	4.16667	3	5.34521	6.32603	3	5.34521	6.32603	3	3.07397	3.74795
143	1	0	Cochlear (Nucleus)	2	Cause unknown/unclea	-16.3962	0	18	19	102.5	1	2.60375	2.74339	3	5	106.527	5.25	3.5	3.83333	3	3.77534	5.73699	3	3.77534	5.73699	3	2.60548	3.26027
144	1	0	Cochlear (Nucleus)	3	Cause unknown/unclea	-2.03626	0	0	3	125	1	0.963744	1.10338	5	6	113.728	6.08333	5.16667	5.83333	3	2.09589	3.03562	3	2.09589	3.03562	3	2.09589	3.03562
145	1	0	Cochlear (Nucleus)	3	Cause unknown/unclea	-10.3764	0	9	12	87.5	1	1.62358	1.88916	3	4	79.7809	4.70833	4	3.83333	3	4.00274	4.86575	3	2.90137	4.00274	3	1.65479	2.40274
146	1	1	Cochlear (Nucleus)	3	Genetic/hereditary	-1.19779	0	1	2	118.75	0	0.802207	0.988385	8	6	118.872	5.5	4.5	5.16667	3	1.9863	2.98356	0	2.98356	999	0	1.9863	999
147	1	0	Cochlear (Nucleus)	1	Meningitis	-0.814485	1	1	2	110	0	1.18551	1.57156	2	5	101.384	5.25	4.16667	4.83333	3	3.56164	4.56712	3	3.56164	4.56712	3	2.56986	3.56164
148	1	0	Cochlear (Nucleus)	3	Prematurity	-7.83016	0	1	12	78.75	1	4.16984	4.49565	2	5	62.293	5.16667	3.33333	4.16667	3	6.60822	7.4411	0	6.60822	999	3	0	4.1726
149	1	0	Cochlear (Nucleus)	3	Cause unknown/unclea	-5.05542	0	4	6	102.5	0	0.944579	1.50859	8	6	91.6394	4.75	2.5	2	3	2.56712	3.59178	3	2.56712	3.59178	3	0.945205	2.01918
150	1	0	Cochlear (Nucleus)	2	Genetic/hereditary	-9.67485	0	11	11	125	1	1.32515	1.55787	6	6	76.6948	6.125	5.33333	5.66667	3	2.47671	3.48219	3	1.99726	2.47671	3	1.99726	2.47671
151	1	0	Cochlear (Nucleus)	3	Genetic/hereditary	-10.1663	0	8	13	85	0	2.83374	3.12669	7	5	68.4652	5.5	4.5	3.16667	3	4.27945	5.12877	3	4.27945	5.12877	0	4.27945	999
152	1	0	Cochlear (Nucleus)	2	Genetic/hereditary	-23.6269	12	26	27	111.25	0	3.3731	3.54833	6	6	85.9531	5.83333	5.5	6	3	0	3.4137	3	3.9137	4.41096	3	0	3.4137
153	1	0	Cochlear (Nucleus)	2	Cause unknown/unclea	-16.3134	0	12	18	120	0	1.68655	2.16569	3	5	85.4482	4.79167	3	3.83333	3	4.12877	5.29315	3	4.12877	5.29315	3	0	1.81918
154	1	0	Cochlear (Nucleus)	3	Cause unknown/unclea	-2.27172	0	0	3	93.75	0	0.728284	1.09243	7	4	154.876	3.66667	3.66667	4.16667	3	3.05479	3.95616	3	2.00548	3.05479	3	2.00548	3.05479
155	1	0	Cochlear (Nucleus)	3	Genetic/hereditary	0.00755061	0	0	1	92.5	0	1.00755	1.27313	5	6	86.9818	5.875	5.83333	6.33333	3	1.89041	2.50685	3	1.89041	2.50685	3	2.50685	3.36164
156	1	0	Cochlear (Nucleus)	2	Cause unknown/unclea	0.395007	0	1	3	98.75	1	3.39501	3.94807	4	6	72.58	4.875	5.5	4.83333	3	0	3.60274	3	3.60274	4.36986	3	0	3.60274
157	1	0	Cochlear (Nucleus)	3	Genetic/hereditary	-2.02804	0	1	3	81.25	0	0.971958	1.41276	6	5	120.119	5.33333	5	4.5	3	3.4274	4.39726	3	3.4274	4.39726	3	1.9589	2.44932
158	1	0	Cochlear (Nucleus)	3	Cause unknown/unclea	-1.12387	0	1	2	125	0	0.876131	1.22385	3	5	85.9531	6.33333	4.16667	4.33333	3	2.18082	3.19726	3	3.19726	4.16712	3	2.18082	3.19726
159	1	0	Cochlear (Nucleus)	3	Cause unknown/unclea	-0.850078	0	1	2	103.75	0	1.14992	1.44014	5	6	100.355	6.04167	4.83333	4.33333	3	2.04384	2.49315	3	3.46027	4.45753	0	2.49315	999
160	1	0	Cochlear (Nucleus)	3	Cause unknown/unclea	-4.10197	0	3	5	115	0	0.898034	1.28408	2	5	55.0921	4.75	2.33333	3.33333	NA	NA	NA	NA	NA	NA	0	0.89863	999
161	1	0	Cochlear (Nucleus)	3	Cause unknown/unclea	-7.74604	0	9	9	107.5	1	1.25396	1.4155	4	6	77.7235	5.79167	5.33333	4.83333	3	2.46027	3.45479	3	2.46027	3.45479	3	1.25479	2.07671
162	1	0	Med-El	3	Genetic/hereditary	-1.25255	0	1	2	118.75	0	0.747449	1.13076	3	6	92.1253	6.125	6.33333	6.66667	3	2.20822	3.2274	3	2.20822	3.2274	0	2.20822	999
163	1	0	Cochlear (Nucleus)	3	Cause unknown/unclea	-2.15399	0	1	3	116.25	1	0.846014	1.00207	2	5	121.958	4.83333	2.5	3.16667	3	2.02466	3.00274	3	2.02466	3.00274	0	2.02466	999
164	1	0	Cochlear (Nucleus)	3	Genetic/hereditary	-1.24434	0	1	2	125	0	0.755663	1.21289	4	5	112.699	5.29167	4	4.16667	3	2.25479	3.25205	3	3.25205	4.24932	0	2.25479	999
165	1	1	Cochlear (Nucleus)	1	Cause unknown/unclea	-43.0465	44	44	47	125	0	3.95354	4.01377	4	6	107.556	4.66667	2	2.33333	3	0	3.95616	3	6.08219	7.03014	0	5.03288	999
166	1	0	Cochlear (Nucleus)	3	Cause unknown/unclea	-19.7275	0	21	22	96.25	1	2.27246	2.44495	4	6	NA	5.75	4	3.33333	3	3.01918	3.51507	3	2.27397	3.01918	3	2.27397	3.01918
167	1	0	Cochlear (Nucleus)	2	Aminoglycosides	-3.46328	0	5	8	85	0	4.53672	4.67909	3	6	106.527	4.45833	3.33333	3.16667	3	5.19178	5.64932	3	6.71507	7.7726	3	0	4.53973
168	1	0	Cochlear (Nucleus)	NA	Prematurity	-21.3524	23	23	24	93.75	0	2.64756	2.74339	6	5	82.9718	NA	NA	NA	3	3.7589	4.73425	3	4.73425	5.7726	3	2.64932	3.24384
169	1	0	Cochlear (Nucleus)	2	Cause unknown/unclea	-13.1484	12	15	18	86.25	0	4.85158	5.01585	6	6	105.498	6	4.83333	6.66667	3	4.85479	5.50685	3	4.85479	5.50685	3	0	4.85479
170	1	0	Cochlear (Nucleus)	2	Cause unknown/unclea	-30.7419	12	33	34	121.25	0	3.25811	3.49083	3	6	105.26	5.79167	2.16667	4	0	5.45479	999	0	5.45479	999	3	3.26027	4.03562
171	1	0	Cochlear (Nucleus)	3	Cause unknown/unclea	-2.74878	0	2	4	118.75	0	1.25122	1.52228	3	6	87.9247	6.58333	5	4.16667	3	3.51781	4.49589	0	3.51781	999	3	1.35342	2.0411
172	1	0	Advanced Bionics	3	Cause unknown/unclea	-2.94043	0	3	4	106.25	1	1.05957	1.26765	4	6	105.498	5.75	4.83333	5.16667	3	2.28493	3.33973	3	1.06027	1.74247	0	2.28493	999
173	1	0	Cochlear (Nucleus)	3	Cause unknown/unclea	-2.75558	0	1	6	107.5	1	3.24442	3.46072	2	5	80.8096	5.29167	4.16667	4.83333	3	5.38356	6.4	3	5.38356	6.4	3	3.24658	3.92603
174	1	0	Cochlear (Nucleus)	3	Cause unknown/unclea	-17.7802	0	16	21	116.25	1	3.21978	3.36763	7	5	70.5894	5.33333	5.5	4.83333	3	4.36986	5.32603	3	5.32603	6.34521	3	0	3.23562
175	1	0	Advanced Bionics	3	Cause unknown/unclea	-2.75425	0	2	4	90	0	1.24575	1.46478	4	5	121.357	4.91667	6	6	3	1.98082	2.47945	3	1.98082	2.47945	0	2.47945	999
176	1	0	Advanced Bionics	2	Cause unknown/unclea	-25.0416	12	24	30	75	0	4.95835	5.28964	3	5	75.6661	5.20833	4.5	4.66667	0	7.29041	999	0	7.29041	999	3	0	5.10685
177	1	0	Advanced Bionics	2	Cause unknown/unclea	-6.68854	0	4	8	108.75	1	1.31146	1.71119	3	5	105.26	5.79167	3.5	5.16667	0	3.72329	999	3	3.72329	4.8	0	2.73151	999
178	1	0	Cochlear (Nucleus)	3	Cause unknown/unclea	-4.61188	0	1	6	125	1	1.38812	1.53597	2	3	132.245	4.5	3.33333	5.66667	0	2.09589	999	NA	NA	NA	0	2.5589	999
179	1	0	Advanced Bionics	2	Genetic/hereditary	-17.6953	0	20	21	101.25	1	3.30466	3.49905	3	6	67.4365	6	6.16667	6.5	3	3.29863	4.02466	3	4.52329	5.48219	3	0	3.30476
180	1	0	Med-El	3	Genetic/hereditary	-2.96233	0	0	4	116.25	1	1.03767	1.11433	3	5	134.978	3.91667	2.33333	3.66667	3	3.05205	4.03288	3	3.05205	4.03288	0	2.15342	999
181	1	0	Cochlear (Nucleus)	NA	Cause unknown/unclea	-11.5544	11	11	13	105	1	1.44562	1.53597	5	6	125.044	6.08333	3.83333	5	3	2.54795	3.57534	3	3.57534	4.56438	3	2.54795	3.57534
182	1	0	Cochlear (Nucleus)	3	Cause unknown/unclea	-4.25048	0	4	6	103.75	0	1.74952	1.85356	2	5	121.958	5	2	4	3	3.87397	4.86849	3	2.4	2.86027	3	2.86027	3.87397
183	1	0	Cochlear (Nucleus)	2	Cause unknown/unclea	-21.2114	0	24	26	118.75	1	4.7886	5.13906	3	3	92.1253	4.33333	1.33333	4.16667	3	4.86849	5.71507	3	6.19452	7.19452	3	6.19452	7.19452
184	1	0	Cochlear (Nucleus)	2	Cause unknown/unclea	-31.5044	0	36	36	65	1	4.49565	4.71194	3	6	91.6394	4.45833	3.83333	5.66667	3	0	NA	3	5.82192	6.82192	3	0	4.82192
185	1	0	Cochlear (Nucleus)	2	Genetic/hereditary	-7.58724	0	6	9	105	0	1.41276	1.49764	3	4	117.843	4.54167	2.66667	4.16667	0	2.49589	999	0	2.49589	999	3	2.49589	3.56986
186	1	1	Med-El	3	Genetic/hereditary	-2.13482	0	1	3	83.75	1	0.865179	0.933627	5	6	127.101	5.5	4.16667	6	3	1.88219	2.92877	3	1.4411	1.88219	0	1.88219	999
187	1	0	Advanced Bionics	3	Genetic/hereditary	-11.4503	0	10	13	NA	0	1.54966	1.66191	2	6	102.412	3.91667	2	3.83333	0	3.66301	999	0	2.64658	999	3	2.14521	2.64658
188	1	0	Advanced Bionics	3	Cause unknown/unclea	-1.98971	0	1	3	NA	1	1.01029	1.09243	4	6	83.8957	5.66667	1.66667	3.83333	3	3.12329	4.10685	3	2.18356	3.12329	3	1.67123	2.18356
189	1	1	Cochlear (Nucleus)	NA	Other perinatal complications	-29.9609	32	32	33	106.25	0	3.03908	3.63321	6	6	84.9244	5.125	5.66667	5.83333	3	3.07671	4.13425	3	4.69315	6.65205	3	3.07671	4.13425
190	1	0	Med-El	3	Cause unknown/unclea	1.33411	0	1	3	103.75	1	4.33411	4.42172	7	5	89.163	4.25	4.16667	5.33333	3	5.46027	6.44658	0	6.44658	999	3	0	4.33699
191	1	0	Med-El	1	Meningitis	-10.6009	8	10	12	125	0	1.39907	1.48121	2	3	113.728	5.04167	3.83333	5.16667	0	3.50685	999	3	2.50137	3.50685	0	2.50137	999
192	1	0	Cochlear (Nucleus)	3	Cause unknown/unclea	-0.47291	0	1	3	125	0	2.52709	2.84195	1	3	104.47	6.125	3.33333	4.5	0	4.86849	999	NA	NA	NA	3	2.52877	3.4
193	1	0	Cochlear (Nucleus)	2	Cause unknown/unclea	-19.4537	0	24	22	118.75	0	2.54626	2.63113	3	4	105.498	5.5	4.66667	3.83333	3	2.54795	3.15342	3	2.54795	3.15342	0	3.65205	999
194	1	0	Advanced Bionics	2	Cause unknown/unclea	-32.1717	0	29	35	85	0	2.82826	3.00075	8	4	124.015	5.41667	1	5.5	3	3.48219	4.01918	0	4.01918	999	3	3.48219	4.01918
195	1	0	Advanced Bionics	2	Cause unknown/unclea	-33.1642	24	24	37	97.5	1	3.83581	4.37244	8	NA	75.5423	5.08333	5.16667	5.16667	0	5.45205	999	0	5.45205	999	3	0	3.95342
196	1	0	Advanced Bionics	3	Cause unknown/unclea	-1.45582	0	1	3	120	1	1.54418	1.70846	1	5	101.384	4.91667	4	4.16667	3	2.74521	3.75342	3	2.74521	3.75342	3	2.74521	3.75342
197	1	0	Cochlear (Nucleus)	1	Meningitis	-10.0691	7	7	11	115	0	0.930889	1.00481	8	4	64.3504	3.25	1.5	2.5	0	2.03836	999	NA	NA	NA	0	2.03836	999
198	1	1	Med-El	3	Genetic/hereditary	-1.34838	0	0	2	97.5	0	0.651622	1.24301	8	4	101.384	5.91667	3	5.66667	3	2.24658	3.23562	0	3.23562	999	0	2.24658	999
199	1	0	Advanced Bionics	3	Hyperbilirubinemia	3.35875	0	0	1	85	1	4.35875	4.58874	8	6	95.3541	6	5	6.16667	3	0	4.36164	3	6.56712	7.6	3	0	4.36164
200	1	1	Advanced Bionics	2	Cause unknown/unclea	-17.6536	0	18	20	86.25	0	2.34639	2.43674	8	5	110.642	5.125	2.33333	2.66667	0	3.46301	999	0	4.35342	999	0	3.46301	999
201	1	1	Med-El	3	Cause unknown/unclea	-2.57836	0	1	3	123.75	0	0.421638	0.629719	6	6	109.613	6.375	5.83333	7	3	1.65753	2.71233	3	2.71233	3.66849	3	1.65753	2.71233
202	1	0	Advanced Bionics	3	Hyperbilirubinemia	-0.100554	0	1	3	80	0	2.89945	2.97885	4	6	75.5423	5.75	4	3.66667	3	3.53151	4.03014	0	5.00137	999	0	4.03014	999
203	1	0	Advanced Bionics	2	Cytomegalovirus (CM)	-25.8507	13	24	28	115	1	2.14926	2.77898	1	4	100.307	5.04167	1.66667	2.66667	0	4.95616	999	0	3.99452	999	3	0	2.15068
204	1	1	Advanced Bionics	2	Cause unknown/unclea	-23.145	27	27	27	60	1	3.85498	4.60243	7	5	89.163	4.5	4.33333	5	3	0	4.48767	3	5.12329	5.60274	3	0	4.48767
205	1	0	Advanced Bionics	3	Hyperbilirubinemia	-11.8309	0	12	13	116.25	0	1.16909	1.33062	5	6	128.13	4.83333	1.66667	3.33333	3	2.40548	3.50959	3	2.40548	3.50959	3	2.40548	3.50959
206	1	0	Advanced Bionics	3	Cause unknown/unclea	-7.27918	0	0	11	91.25	0	3.72082	4.16162	2	3	95.3541	5.79167	2.83333	4.16667	3	5.16438	6.12329	0	6.12329	999	3	0	3.72329
207	1	0	Advanced Bionics	1	Cause unknown/unclea	-21.3846	6	14	23	101.25	1	1.61537	2.1739	3	5	97.2688	4.54167	1.83333	3.33333	3	3.26027	4.26027	3	4.26027	5.26027	3	0	1.61644
208	1	0	Med-El	2	Cause unknown/unclea	-21.2895	0	21	24	90	1	2.71053	2.8529	3	6	89.163	5	5.16667	4.66667	3	3.94795	4.86849	3	4.86849	5.89589	3	0	2.71233
209	1	0	Advanced Bionics	2	Cause unknown/unclea	0.167098	0	1	4	73.75	1	4.1671	4.34506	7	6	102.784	6.125	5.33333	6.66667	3	0	4.16986	3	4.16986	4.90411	3	4.16986	4.90411
210	1	0	Advanced Bionics	2	Cause unknown/unclea	-13.08	10	18	18	111.25	1	4.92002	5.03228	2	6	85.4482	4	4.33333	4.16667	0	7.09041	999	3	7.09041	8.18904	3	0	4.92329
211	1	0	Med-El	2	Cause unknown/unclea	-19.0369	9	20	21	103.75	1	1.96308	2.0945	4	5	116.814	4.66667	5.33333	4.66667	3	3.17534	4.07397	3	2.56712	3.17534	3	2.56712	3.17534
212	1	1	Med-El	3	Aminoglycosides	-7.07459	0	7	8	125	0	0.925413	1.35527	4	5	76.6948	5.45833	3.66667	5	0	3.55616	999	NA	NA	NA	0	2.39178	999
213	1	1	Advanced Bionics	2	Genetic/hereditary	-19.5523	12	22	22	101.25	0	2.44769	2.88849	1	5	65.6365	2.75	2.5	3.83333	0	5.0137	999	NA	NA	NA	3	3.44932	3.99452
214	1	0	Med-El	2	Cause unknown/unclea	-5.08828	0	6	6	116.25	0	0.911724	1.58799	3	5	77.7235	4.75	2.33333	3.5	0	3.67671	999	NA	NA	NA	0	2.60548	999
215	1	1	Med-El	3	Cause unknown/unclea	-2.4442	0	1	3	90	0	0.555796	1.08421	2	5	94.1827	5.04167	4.16667	5.33333	3	2.11233	3.12603	0	2.11233	999	0	2.11233	999
216	1	1	Med-El	3	Cause unknown/unclea	-13.4065	0	13	15	88.75	0	1.59346	1.91927	6	6	109.613	6	4.16667	5.16667	3	2.42192	2.92055	3	2.42192	2.92055	0	2.92055	999
217	1	0	Advanced Bionics	1	Cause unknown/unclea	-11.3942	15	15	15	76.25	0	3.60583	3.72629	7	4	87.9247	5.375	4.33333	4.83333	0	5.66027	999	0	5.66027	999	3	3.60822	4.26849
218	1	0	Cochlear (Nucleus)	2	Cause unknown/unclea	-13.3558	12	17	17	102.5	1	3.64416	3.78105	8	3	87.9247	5.04167	1	2	0	4.39726	999	0	4.39726	999	3	0	3.64658
219	1	1	Med-El	2	Cause unknown/unclea	-20.1711	0	22	22	112.5	0	1.82892	1.96582	2	4	120.929	4.33333	3.66667	3.66667	3	3.03014	4.01918	3	3.03014	4.01918	0	3.03014	999
220	1	1	Advanced Bionics	3	Cause unknown/unclea	-2.40587	0	2	3	125	1	0.594126	0.971958	2	6	91.0966	5.5	1.33333	3.83333	3	3.06849	3.91233	0	3.06849	999	3	1.65205	1.9726
221	1	1	Med-El	3	Cause unknown/unclea	-3.321	0	3	4	105	1	0.679001	1.10338	4	6	84.9244	5.91667	5.66667	5	3	2.03836	3.14795	3	3.14795	4.05479	3	2.03836	3.14795
222	1	1	Cochlear (Nucleus)	2	Genetic/hereditary	-5.07185	2	4	6	91.25	1	0.928151	1.10338	3	6	94.1827	5.83333	5.5	5	3	2.1589	3.13425	3	2.1589	3.13425	3	2.1589	3.13425
223	1	1	Med-El	3	Cytomegalovirus (CM)	-5.22243	0	4	6	111.25	1	0.777566	1.24849	4	4	91.0966	5.41667	3.66667	4	0	3.16986	999	0	3.16986	999	3	2.27397	3.16986
224	1	0	Med-El	3	Cause unknown/unclea	-1.91305	0	2	3	72.5	1	1.08695	1.21016	2	5	97.2688	5.25	6	6	3	2.18356	3.26027	3	3.26027	4.28219	0	2.18356	999
225	1	1	Med-El	3	Cause unknown/unclea	-3.15399	0	0	4	125	1	0.846014	1.2567	4	5	92.1253	5.25	5.33333	5.66667	3	1.00274	2.31233	3	3.32877	4.32329	3	1.00274	2.31233
226	1	0	Med-El	1	Meningitis	-7.40314	3	3	8	71.25	0	0.596864	0.731022	7	4	83.8957	4.54167	2.5	4	0	2.96986	999	NA	NA	NA	0	1.80685	999
227	0	NA	NA	NA		NA	NA	NA	NA	10	1	2.53804	50	5	6	105.498	5.91667	NA	5.33333	3	0	2.54795	3	0	2.54795	3	3.36438	3.67945
228	0	NA	NA	NA		NA	NA	NA	NA	12.5	1	3.87414	50	5	6	120.119	6.66667	NA	6.16667	3	0	3.87671	3	0	3.87671	3	0	3.87671
229	0	NA	NA	NA		NA	NA	NA	NA	8.75	1	4.15067	50	6	6	123.834	6.625	NA	7	3	0	4.15342	3	0	4.15342	3	0	4.15342
230	0	NA	NA	NA		NA	NA	NA	NA	5	0	2.71601	50	6	6	105.498	6.33333	NA	6.33333	3	0	2.71781	3	0	2.71781	3	3.29589	3.73699
231	0	NA	NA	NA		NA	NA	NA	NA	3.75	1	4.68456	50	6	6	127.548	6.25	NA	6.83333	NA	NA	NA	3	0	4.72329	3	0	4.72329
232	0	NA	NA	NA		NA	NA	NA	NA	5	1	3.59214	50	8	5	120.119	6.45833	NA	5.5	3	0	3.63288	3	0	3.63288	3	0	3.63288
233	0	NA	NA	NA		NA	NA	NA	NA	12.5	0	4.72837	50	6	6	94.1159	5.875	NA	5.83333	3	0	4.73151	3	0	4.73151	3	0	4.73151
234	0	NA	NA	NA		NA	NA	NA	NA	11.25	0	3.73451	50	3	6	87.9247	6.25	NA	5.16667	3	0	3.78356	3	0	3.78356	3	4.27397	4.84658
235	0	NA	NA	NA		NA	NA	NA	NA	8.75	1	2.86385	50	6	6	85.4482	6.08333	NA	5.16667	3	0	2.87397	3	2.87397	3.50685	3	0	2.87397
236	0	NA	NA	NA		NA	NA	NA	NA	13.75	1	4.79955	50	4	6	85.4482	6.625	NA	6.66667	3	0	4.80274	3	0	4.80274	3	4.80274	5.45753
237	0	NA	NA	NA		NA	NA	NA	NA	NA	1	2.21771	50	4	6	103.441	4.75	NA	4.66667	3	2.21918	2.89315	3	0	2.21918	3	2.89315	3.29589
238	0	NA	NA	NA		NA	NA	NA	NA	2.5	0	3.11026	50	6	6	107.556	6.45833	NA	6.16667	3	0	3.11233	3	0	3.11233	3	4.23562	5.26301
239	0	NA	NA	NA		NA	NA	NA	NA	10	1	3.11026	50	6	6	119.9	6.45833	NA	5.16667	3	0	3.11233	3	0	3.11233	3	3.11233	3.6411
240	0	NA	NA	NA		NA	NA	NA	NA	13.75	0	3.25811	50	6	6	100.307	5.5	NA	5.16667	3	0	3.26027	3	3.26027	3.83562	3	0	3.26027
241	0	NA	NA	NA		NA	NA	NA	NA	5	0	2.41484	50	5	6	102.412	4.70833	NA	3.83333	3	2.38904	3.05205	3	0	2.41494	3	0	2.41494
242	0	NA	NA	NA		NA	NA	NA	NA	NA	1	3.50452	50	3	6	107.737	5.95833	NA	6.5	3	0	3.50685	3	0	3.50685	3	0	3.50685
243	0	NA	NA	NA		NA	NA	NA	NA	5	1	4.47374	50	6	6	78.0188	4.95833	NA	7	3	0	4.47671	3	0	4.47671	3	0	4.47671
244	0	NA	NA	NA		NA	NA	NA	NA	11.25	1	2.21497	50	1	3	91.6394	5.66667	NA	4.16667	3	2.21644	3.32877	3	0	2.21644	3	3.32877	4.23014
245	0	NA	NA	NA		NA	NA	NA	NA	8.75	0	3.16502	50	6	5	91.6394	5.5	NA	3.5	3	0	3.21096	3	3.21096	3.80548	3	0	3.21096
246	0	NA	NA	NA		NA	NA	NA	NA	3.75	1	4.98847	50	3	6	142.407	4.375	NA	3.5	NA	NA	NA	3	0	4.99178	3	0	4.99178
247	0	NA	NA	NA		NA	NA	NA	NA	6.5	0	1.25396	50	4	6	108.585	5	NA	6.16667	3	1.26575	1.86849	3	1.86849	2.33425	3	1.26575	1.86849
248	0	NA	NA	NA		NA	NA	NA	NA	3.75	0	4.05484	50	3	6	102.784	3.75	NA	6.16667	3	0	4.05753	3	0	4.05753	3	0	4.05753
249	0	NA	NA	NA		NA	NA	NA	NA	1.25	1	4.93371	50	2	6	105.26	5.95833	NA	4.83333	3	0	5.03836	3	0	5.03836	3	0	5.03836
250	0	NA	NA	NA		NA	NA	NA	NA	20	0	1.28682	50	7	4	116.814	4.625	NA	5.33333	3	2.49863	3.35616	3	2.49863	3.35616	3	2.49863	3.35616
251	0	NA	NA	NA		NA	NA	NA	NA	15.5	0	1.28408	50	7	4	112.699	4.83333	NA	3.5	3	1.8411	2.49863	0	3.35616	999	3	2.49863	3.35616
252	0	NA	NA	NA		NA	NA	NA	NA	10	1	1.90011	50	5	6	98.2975	6.25	NA	5.5	3	1.90137	2.50411	3	1.90137	2.50411	3	3.03836	4.05753
253	0	NA	NA	NA		NA	NA	NA	NA	15	1	2.25056	50	6	6	125.072	5.75	NA	6.33333	3	0	2.31781	3	0	2.31781	3	0	2.31781
254	0	NA	NA	NA		NA	NA	NA	NA	33.75	1	1.63727	50	2	3	93.154	5	NA	4.5	3	1.63836	2.20274	3	2.20274	2.66027	3	0	1.63836
255	0	NA	NA	NA		NA	NA	NA	NA	8.75	1	3.02539	50	5	5	85.4482	6.41667	NA	5.33333	3	0	3.05479	3	0	3.05479	3	0	3.05479
256	0	NA	NA	NA		NA	NA	NA	NA	NA	1	0.752925	50	4	6	118.872	6.33333	NA	5.5	3	1.37534	1.84932	3	0.778082	1.37534	0	1.84932	999
257	0	NA	NA	NA		NA	NA	NA	NA	5	1	2.79267	50	5	6	132.501	6.16667	NA	6.33333	3	0	2.82192	3	0	2.82192	3	0	2.82192
258	0	NA	NA	NA		NA	NA	NA	NA	NA	0	1.05136	50	5	6	113.728	5.125	NA	6.16667	3	1.67397	2.14247	0	3.16986	999	3	2.14247	3.16986
259	0	NA	NA	NA		NA	NA	NA	NA	1.25	1	2.79814	50	4	6	75.5423	6.125	NA	4.66667	3	0	2.8137	3	0	2.8137	3	0	2.8137
260	0	NA	NA	NA		NA	NA	NA	NA	NA	1	1.18278	50	4	6	115.785	5.04167	NA	4.5	3	2.22466	3.3726	3	2.22466	3.3726	3	2.22466	3.3726
261	0	NA	NA	NA		NA	NA	NA	NA	15	0	1.30051	50	4	6	125.044	5.41667	NA	4.66667	3	1.93151	2.31507	3	1.93151	2.31507	0	2.31507	999
262	0	NA	NA	NA		NA	NA	NA	NA	8.75	0	1.16361	50	4	6	82.867	6.70833	0	6.16667	3	1.76164	2.24932	3	2.24932	3.29589	3	2.24932	3.29589
263	0	NA	NA	NA		NA	NA	NA	NA	8.75	0	2.51614	50	6	6	115.166	5.5	NA	5.5	3	0	2.5589	3	2.5589	3.09041	3	2.5589	3.09041
264	0	NA	NA	NA		NA	NA	NA	NA	11.25	1	1.14992	50	4	6	115.785	6.08333	NA	6.16667	3	1.75616	2.18356	3	1.15068	1.75616	0	2.18356	999
265	0	NA	NA	NA		NA	NA	NA	NA	7.5	0	4.28209	50	4	6	100.307	5.04167	0	5.33333	3	0	4.30959	3	0	4.30959	3	0	4.30959
266	0	NA	NA	NA		NA	NA	NA	NA	17.5	0	2.80909	50	6	6	121.357	5.5	NA	4.66667	3	0	2.87945	3	0	2.87945	3	2.87945	3.38904
267	0	NA	NA	NA		NA	NA	NA	NA	0	1	0.774828	50	5	5	112.699	5.20833	NA	4.5	3	1.37808	1.92603	3	2.86712	3.9589	0	1.92603	999
268	0	NA	NA	NA		NA	NA	NA	NA	6.25	0	4.0083	50	3	5	87.9247	5.33333	NA	4.5	3	0	4.0411	3	0	4.0411	3	0	4.0411
269	0	NA	NA	NA		NA	NA	NA	NA	15	1	1.26218	50	2	5	112.699	3.91667	NA	3	3	2.28767	3.32192	0	1.94247	999	0	2.28767	999
270	0	NA	NA	NA		NA	NA	NA	NA	13.75	0	2.42031	50	3	5	102.784	5.41667	NA	5.5	3	0	2.42192	3	0	2.42192	3	0	2.42192
271	0	NA	NA	NA		NA	NA	NA	NA	10	1	2.54626	50	1	3	95.3541	5.125	NA	5.16667	3	0	2.6411	3	0	2.6411	3	0	2.6411
272	0	NA	NA	NA		NA	NA	NA	NA	NA	1	0.870655	50	6	6	94.1827	6.125	NA	6.5	3	1.93699	3.10411	3	1.93699	3.10411	0	1.93699	999
273	0	NA	NA	NA		NA	NA	NA	NA	16.25	0	2.82552	50	1	5	80.4953	4.79167	NA	4.66667	3	0	2.83836	3	3.92055	5.96712	3	0	2.83836
274	0	NA	NA	NA		NA	NA	NA	NA	17.5	1	3.57297	50	1	3	87.9247	5.20833	NA	4.16667	3	0	3.66849	3	4.10411	4.70685	3	0	3.66849
275	0	NA	NA	NA		NA	NA	NA	NA	10	0	1.09516	50	6	6	93.154	6.04167	NA	5.66667	3	1.67123	2.15616	3	1.67123	2.15616	3	2.15616	3.24658
276	0	NA	NA	NA		NA	NA	NA	NA	7.5	1	1.1198	50	6	6	119.9	6.125	NA	5.5	3	1.16712	1.73699	3	1.73699	2.22466	3	2.22466	3.30959
277	0	NA	NA	NA		NA	NA	NA	NA	17.5	0	2.74065	50	4	6	95.3541	5.91667	NA	4.5	3	0	2.74521	3	2.74521	3.32055	3	2.74521	3.32055
278	0	NA	NA	NA		NA	NA	NA	NA	12.5	1	2.51066	50	5	6	112.689	4.20833	NA	4.66667	3	0	2.60548	3	2.60548	3.18356	3	0	2.60548
279	0	NA	NA	NA		NA	NA	NA	NA	16.25	0	2.93504	50	6	6	110.213	5.83333	NA	4.5	3	0	3.06849	3	5.10685	6.06849	3	0	3.06849
280	0	NA	NA	NA		NA	NA	NA	NA	11.25	0	1.12254	50	6	6	126.072	6.75	NA	6.16667	3	1.77808	2.35068	3	1.26301	1.77808	3	1.26301	1.77808
281	0	NA	NA	NA		NA	NA	NA	NA	5	1	4.6654	50	1	3	95.3541	5.33333	NA	5.33333	3	0	4.8	3	0	4.8	3	0	4.8
282	0	NA	NA	NA		NA	NA	NA	NA	16.25	1	1.19647	50	4	6	136.359	6.08333	NA	5.66667	3	1.24932	1.76986	3	1.24932	1.76986	3	2.21644	3.28219
283	0	NA	NA	NA		NA	NA	NA	NA	NA	1	0.821373	50	2	6	124.015	5.83333	NA	4.5	3	2.03836	2.95616	3	1.49863	2.03836	3	0.942466	1.49863
284	0	NA	NA	NA		NA	NA	NA	NA	12.5	1	2.19033	50	6	6	102.784	5.79167	NA	6.16667	3	0	2.30411	3	0	2.30411	3	0	2.30411
285	0	NA	NA	NA		NA	NA	NA	NA	NA	1	1.03219	50	7	6	79.7809	6.25	NA	6	3	1.66301	2.12055	3	1.66301	2.12055	3	2.12055	3.04658

## Sheet: Dictionary
ID
Case	NH=0 ,CI=1
bilateral	received a bilateral implant prior to the 36 month assessment; 0=No; 1=Yes
Device	Type of CI device
Onset_Type	1 = sudden, 2 = progressive, 3 = congenital, adopted = no data available due to adoption, no data = insufficient data to determine onset type
Adjudicated_Cause	cause of hearing loss
Amp_dur	Duration of amplification
Onset_Age	age at onset of deafness (months)
Conf_Age	age at comfirmation of deafness (months)
Amp_Age	age patient first received amplification (months)
pta4_better	pure tone average, better hearing ear (i.e. ear with lower PTA4)
Female	0=Male, 1=Female
Regage	age at date of registration (in mos.)
actage	baseline age (for CI, age at initial device activation)
Income	household income: 1=<15,000, 2=15,000-29,000, 3=30,000-49,999, 4=50,000-74,999, 5=75,000-1001, 6=>100,000, 7=declines, 8=don't know
edu	maternal education: 1=<8th grade, 2=completed 8th grade, 3=some high school, 4=graduated high school, 5=some college ,6=completed college
combiq	combined, standardized cognitive function variable
CompSenTot_BL	Maternal Sensitivity Composite at Baseline
MLTot_BL	Linguistic Stimulation at Baseline
McTot_BL	Cognitive Stimulation at Baseline
lang_Survival_event	Language age criterion: 0=Right Censored, 1=Event, 2=Left Censored, 3=Interval Censored
lang_Survival_age_L	Language age criterion: Start of age interval
lang_Survival_age_R	Language age criterion: End of age interval
NC_Survival_event	Noun Class criterion: 0=Right Censored, 1=Event, 2=Left Censored, 3=Interval Censored
NC_Survival_age_L	Noun Class criterion: Start of age interval
NC_Survival_age_R	Noun Class criterion: End of age interval
SPS_Survival_event	0=Right Censored, 1=Event, 2=Left Censored, 3=Interval Censored
SPS_Survival_age_L	Symbolic Play criterion: Start of age interval
SPS_Survival_age_R	Symbolic Play criterion: End of age interval
